# Supplementary material for: Gene-encoding DNA origami for mammalian cell expression
Source: Nat Commun. 2023 Feb 23;14:1017. doi: 10.1038/s41467-023-36601-1 (PMC9950468; doi:10.1038/s41467-023-36601-1)
Supplement: Supplementary file 3 — Source Data [file 41467_2023_36601_MOESM3_ESM.zip]

Archive with 6 entries (5 files):
- Source Data/
- __MACOSX/._Source Data
- Source Data/Source data 2.pdf
- __MACOSX/Source Data/._Source data 2.pdf
- Source Data/Source data 1.xlsx
- __MACOSX/Source Data/._Source data 1.xlsx
