# Supplementary material for: Gene-encoding DNA origami for mammalian cell expression
Source: Nat Commun. 2023 Feb 23;14:1017. doi: 10.1038/s41467-023-36601-1 (PMC9950468; doi:10.1038/s41467-023-36601-1)
Supplement: Supplementary file 3 — Source Data [file 41467_2023_36601_MOESM3_ESM.zip › Source Data/Source data 1.xlsx]

## Sheet: Figure 1
Figure 1
c
Untreated cells	Neg. Cont.	Scaffold + Staples	Scaffold only	20HB-ext	20HB-int	20HB-extW	20HB-intW
0.057	0.095	27.4	24.4	30.2	28.6	0.65	0.71
0.042	0.099	27.5	23.5	30.2	28.6	0.59	0.33
0.49	0.18	24.5	18.8	22.5	29.4	0.63	0.59
e
Untreated cells	Neg. Cont.	Scaffold + Staples	Scaffold only	20HB	32HB	12HB
0.13	0.13	14.7	12.4	22.1	21	16.2
0.16	0.12	16.8	13.3	23	23.2	17.6
0.81	0.28	19.1	14.7	26.2	26.7	19.1

## Sheet: Figure 2
Figure 2
d
Untreated cells	Buffer only	Scaffold + Staples	Scaffold only	20HB	20HB LP	20HB LPv2	20HB Circ
0.031	0.13	24.1	24	31.2	37.6	42	41.6
0.056	0.099	23.7	22.6	28.9	35.7	43.7	41.9
0.078	0.13	25.5	22.6	30	34.7	41.7	44
f
Untreated cells	Neg. Cont.	sc_EGFP1 Scaffold + Staples	sc_EGFP2 Scaffold + Staples	sc_EGFP1 Scaffold only	sc_EGFP2 Scaffold only	sc_EGFP1 20HB	sc_EGFP2 20HB
0.031	0.13	21.8	34.1	17.2	28	26.1	25.7
0.12	0.078	22.4	33.1	17.2	31.2	25.5	28.1
0.052	0.099	18.3	29	15.2	26.2	22.8	22
g
Untreated cells	Neg. Cont.	sc_EGFP1 20HB	sc_EGFP2 20HB	sc_EGFP1 20HB LPv2	sc_EGFP2 20HB LPv2	sc_EGFP1 20HB Circ	sc_EGFP2 20HB Circ
1028	1002	21063	25778	20911	28758	18507	24948
1028	1002	27012	31567	20911	28758	18507	24948
1445	945	21691	24488	25389	36322	22837	32126

## Sheet: Figure 3
Figure 3
b
Untreated cells	Neg. Cont.	Scaffold + Staples sc_EGFP1	Scaffold + Staples sc_EGFP3	Scaffold + Staples sc_EGFP4	Scaffold + Staples sc_EGFP5	Scaffold + Staples sc_EGFP6	Scaffold only sc_EGFP1	Scaffold only sc_EGFP3	Scaffold only sc_EGFP4	Scaffold only sc_EGFP5	Scaffold only sc_EGFP6	20HB sc_EGFP1	20HB sc_EGFP3	20HB sc_EGFP4	20HB sc_EGFP5	20HB sc_EGFP6
0.082	0.17	14.3	28.9	35.4	23.5	31.3	14.8	26.3	22.9	24.2	32	17.7	9.1	18.5	16.4	15.3
0.13	0.15	20.1	32.7	32	32.6	44	17.6	42.2	34	29.1	39.7	21.7	11.3	14.9	18.9	18.3
0.15	0.19	13.9	37.2	26.1	41.1	25.9	10.9	29.5	30.4	35.7	36.6	18.8	10	14.4	13.3	11.2
c
Untreated cells	Neg. Cont.	Scaffold + Staples sc_EGFP1	Scaffold + Staples sc_EGFP3	Scaffold + Staples sc_EGFP4	Scaffold + Staples sc_EGFP5	Scaffold + Staples sc_EGFP6	Scaffold only sc_EGFP1	Scaffold only sc_EGFP3	Scaffold only sc_EGFP4	Scaffold only sc_EGFP5	Scaffold only sc_EGFP6	20HB sc_EGFP1	20HB sc_EGFP3	20HB sc_EGFP4	20HB sc_EGFP5	20HB sc_EGFP6
261	276	3282	24227	21746	28478	27540	3366	24962	13971	26170	23531	3299	11587	22989	22345	26313
276	269	3214	22259	17300	31094	33109	3442	29394	17307	28252	29320	3634	9663	16811	17866	19232
296	287	3151	23728	13593	46285	19198	2425	18768	14894	41542	26447	3566	12799	15942	13066	15063

## Sheet: Figure 4
Figure 4
b
Untreated cells	Neg. Cont.	sc_EGFP1 Scaffold + Staples	sc_EGFP1 Scaffold only	sc_EGFP1 20HB	sc_EGFP5 Scaffold + Staples	sc_EGFP5 Scaffold only	sc_EGFP5 20HB-exLP	sc_EGFP6 Scaffold + Staples	sc_EGFP6 Scaffold only	sc_EGFP6 20HB-exLP
0.17	0.19	20.8	18.1	21.2	37.9	33.9	32.6	33.3	29	27.6
0.093	0.14	18.5	15.9	22.3	34.6	30.7	31.6	33.2	23.2	27.3
0.13	0.12	18.4	15.5	21.8	32.4	34.4	29.2	29.9	24.6	29.4
c
Untreated cells	Neg. Cont.	sc_EGFP1 Scaffold + Staples	sc_EGFP1 Scaffold only	sc_EGFP1 20HB	sc_EGFP5 Scaffold + Staples	sc_EGFP5 Scaffold only	sc_EGFP5 20HB-exLP	sc_EGFP6 Scaffold + Staples	sc_EGFP6 Scaffold only	sc_EGFP6 20HB-exLP
282	291	3894	3208	4916	38867	35905	30417	27469	28868	56411
272	283	4385	2975	5657	32138	32990	31834	25413	22754	39059
265	336	3637	2411	3416	28789	31814	24432	21926	19990	36350

## Sheet: Figure 5
Figure 5
a
	Transfection efficiency (%)		sc_EGFP1			sc_EGFP2			sc_EGFP3			sc_EGFP4			sc_EGFP5			sc_EGFP6
	X	Err. Bar	Mean	SD	N	Mean	SD	N	Mean	SD	N	Mean	SD	N	Mean	SD	N	Mean	SD	N
sc_EGFP1 20HB-ext	25.84	3.48728	1	0.235623	15
sc_EGFP1 20HB-int	28.8667	0.46188	1.35032	0.211287	3
sc_EGFP1 32HB	23.6333	2.8746	1.32369	0.140839	3
sc_EGFP1 12HB	17.6333	1.45029	2.17898	0.204882	3
sc_EGFP1 20HB LS	27.4333	2.75015	1.38719	0.074848	3
sc_EGFP1 20HB LP	36	1.47309	1.03533	0.0647853	3
sc_EGFP1 20HB LPv2	35.85	7.29925	1.29322	0.203431	6
sc_EGFP1 20HB Circ	35.65	7.57648	1.03942	0.0903817	6
sc_EGFP2 20HB	26.4333	2.37037				1.39627	0.128898	6
sc_EGFP2 20HB LPv2	32.6333	1.62583				1.5813	0.220774	3
sc_EGFP2 20HB Circ	31.5	1.60935				1.38218	0.209507	3
sc_EGFP1 20HB	21.7667	0.550757	1	0.237548	6
sc_EGFP3 20HB	10.1333	1.10604							2.78087	0.387475	3
sc_EGFP4 20HB	15.9333	2.23681										4.5526	0.941451	3
sc_EGFP5 20HB	16.2	2.80535													4.35127	1.13699	3
sc_EGFP6 20HB	14.9333	3.56417																4.95002	1.39353	3
sc_EGFP5 20HB exL	20.4	1.253													5.07612	0.815938	3
sc_EGFP5 20HB exLP	31.1333	1.74738													7.07963	0.962652	3
sc_EGFP6 20HB exLP	28.1	1.13578																10.7661	2.66697	3

## Sheet: Figure 6
Figure 6
d
Pass	5 nt	8 nt
6.95	7.22	19.1
4.21	8.06	14.1
5.16	12.5	19.2
e
	Cotransfection %			norm. EGFP MFI
1:1	19.1	14.1	19.2	1	1	1
1:2	17.3	14	18.2	2.09932	1.83603	1.64272
1:3	18.5	14.5	21.8	3.13908	2.90248	2.50549

## Sheet: Figure S4
Figure S4
a
Untreated cells	Neg. Cont.	Scaffold + Staples	Scaffold only	20HB-ext	20HB-int	20HB-extW	20HB-intW
1043	1352	17480	17106	27022	31226	1591	1225
935	953	17572	16828	21238	25927	2767	1418
987	999	16423	11039	15997	22978	1268	1297
b
Untreated cells	Neg. Cont.	Scaffold + Staples	Scaffold only	20HB	32HB	12HB
1002	1128	14760	12438	22093	22974	45511
1055	1092	15218	12562	18492	27602	38423
940	1182	14108	11065	22519	27975	45372

## Sheet: Figure S5
Figure S5
Untreated cells	Neg. Cont.	Scaffold + Staples	Scaffold only	20HB	32HB	12HB
1	1.38562	1.38549	1.21653	1.15995	0.79171	0.530614
1	1.0752	1.28557	0.938667	0.7392	0.821334	0.362798
1	0.87712	0.992577	1.15229	0.843494	0.629271	0.304847

## Sheet: Figure S6
Figure S6
a
Plasmid EGFP1
67.3
71.2
77.2
84.6
83.5
83
92.2
92.8
91.9
82.3
89.7
88.9
87.9
89.7
87.8
94.8
87.9
89.7

## Sheet: Figure S8
Figure S8
a
Untreated cells	Neg. Cont.	Scaffold + Staples	Scaffold only	20HB	20HB LS
0.13	0.13	14.7	12.4	22.1	24.7
0.16	0.12	16.8	13.3	23	27.4
0.81	0.28	19.1	14.7	26.2	30.2

[truncated: 4 more sheets: Figure S11, Figure S14, Figure S16, Figure S17]
